# Supplementary material for: Single-cell atlases link macrophages and CD8+ T-cell subpopulations to disease progression and immunotherapy response in urothelial carcinoma
Source: Theranostics. 2022 Nov 14;12(18):7745–59. doi: 10.7150/thno.77281 (PMC9706581; doi:10.7150/thno.77281)
Supplement: Supplementary file 2 — Supplementary tables. [file thnov12p7745s2.xlsx]

## Sheet: Table S1
	Table S1. Summary of clinical information and type of analysis for UTUC samples. Related to Figure 1B.
Sample ID	Gender	Age at diagnosis (year)	Tumor architecture	Muscle-invasiveness	T stage	Grade	Lymphovascular invasion	Multifocality	Bladder tumour	Single-cell RNA sequencing	Whole genome sequencing
P1	Female	69	Sessile	Yes	3	High	No	No	No	Yes	Yes
P2	Female	81	Sessile	Yes	3	High	No	No	No	Yes	Yes
P3	Male	77	Papillary	No	1	Low	No	No	Yes	Yes	Yes
P4	Female	73	Sessile	Yes	3	High	No	No	No	Yes	Yes
P5	Female	74	Sessile	Yes	2	High	No	No	No	Yes	Yes
P6	Male	72	Sessile	Yes	2	High	No	Yes	Yes	Yes	Yes
P7	Male	61	Sessile	Yes	2	High	No	No	No	Yes	Yes
P8	Male	58	Papillary	No	1	High	No	No	No	Yes	Yes
P9	Female	70	Sessile	Yes	3	High	Yes	No	No	Yes	Yes
P10	Female	71	Papillary	Yes	3	High	Yes	Yes	No	Yes	Yes
P11	Female	65	Papillary	No	1	High	No	Yes	Yes	Yes	Yes
P12	Male	78	Papillary	Yes	2	High	No	No	No	Yes	Yes
P4TT	Female	73	Sessile	Yes	3	High	No	No	No	Yes	No

## Sheet: Table S2
	Table S2. Functionally relevant gene signatures used in this study.
Gene set	Source	Gene symbol
Naïve markers	DOI: 10.1126/sciadv.abd9738	CCR7, TCF7, LEF1, and SELL
Cytotoxicity	DOI: 10.1126/sciadv.abd9738	PRF1, IFNG, GNLY, NKG7, GZMB, GZMA, GZMH, KLRK1, KLRB1, KLRD1, CTSW, and CST7
Exhaustion	DOI: 10.1126/sciadv.abd9738	LAG3, TIGIT, PDCD1, CTLA4, HAVCR2, and TOX
Luminal	DOI: 10.1073/pnas.1318376111	ADIRF, BHMT, CAPN5, CYP2J2, CYP4B1, FAM174B, FBP1, GAREM, GATA3, GDPD3, GPD1L, HMGCS2, PLEKHG6, PPFIBP2, PPARG, RAB15, RNF128, SCNN1B, SCNN1G, SEMA5A, SLC9A2, SLC27A2, SPINK1, TBX2, TRAK1, TMEM97, TMPRSS2, TOX3, UPK2, UPK1A, and VGLL1
Basal	DOI: 10.1073/pnas.1318376111	AHNAK2, ALOX5AP, CD14, CDK6, CHST15, EMP3, FAP, GLIPR1, MSN, MT1X, MT2A, PALLD, PDGFC, PRKCDBP, PRRX1, and TUBB6
Evasion	DOI: 10.1016/j.ccell.2021.02.015	C10orf54, VSIG4, LGALS9, CD274, PDCD1LG2, SIGLEC10, PVRL2, CD47, and MIF
Macro-C3 signature	This study	CXCL11, CXCL9, CD274, HESX1, IL4I1, SECTM1, APOBEC3A, ANKRD22, UBD, IDO1, LILRB4, CD80, CMKLR1, SLAMF8, SIGLEC1, PSTPIP2, LILRB2, FPR3, FCGR1A, and C1QC

## Sheet: Table S3
	Table S3. Differential expression results for malignant epithelial cells of the luminal and basal subtypes. Related to Figure 2E.
Gene	P value	Avg. log2FC	Pct. exp. in cluster	Pct. exp. in else	FDR-adj. P value	Cluster
ADIRF	0	3.61243	0.868	0.248	0	Luminal
KRT7	0	2.65848	0.886	0.282	0	Luminal
SPINK1	0	2.45207	0.564	0.073	0	Luminal
CLDN4	0	2.37354	0.745	0.24	0	Luminal
TMEM97	0	2.19638	0.629	0.104	0	Luminal
HES1	0	2.16052	0.728	0.275	0	Luminal
ZFP36	0	2.08507	0.697	0.351	0	Luminal
GATA3	0	2.03043	0.674	0.151	0	Luminal
SPINT2	0	1.97204	0.789	0.306	0	Luminal
PIM1	0	1.87174	0.527	0.094	0	Luminal
TBX3	0	1.80696	0.599	0.117	0	Luminal
ELF3	0	1.78461	0.794	0.274	0	Luminal
UPK1B	0	1.73144	0.449	0.101	0	Luminal
S100P	0	1.72819	0.812	0.24	0	Luminal
TRAF4	0	1.62086	0.572	0.16	0	Luminal
KRT8	0	1.61175	0.795	0.317	0	Luminal
BTG2	0	1.60375	0.72	0.262	0	Luminal
FXYD3	0	1.59749	0.755	0.264	0	Luminal
FBLN1	0	1.57668	0.615	0.215	0	Luminal
TUFT1	0	1.55456	0.47	0.051	0	Luminal
MYCL	0	1.48163	0.483	0.074	0	Luminal
PVRL4	0	1.37586	0.507	0.098	0	Luminal
UPK2	0	1.37379	0.328	0.012	0	Luminal
UPK1A	0	1.37262	0.245	0.018	0	Luminal
TACSTD2	0	1.34209	0.743	0.272	0	Luminal
EFNA1	0	1.23931	0.452	0.138	0	Luminal
CDKN1A	0	1.23015	0.48	0.17	0	Luminal
SMIM22	0	1.18001	0.541	0.131	0	Luminal
TOB1	0	1.07407	0.561	0.212	0	Luminal
CEBPA	0	1.04924	0.385	0.055	0	Luminal
PPAP2A	0	1.03761	0.455	0.12	0	Luminal
GPRC5C	0	1.02989	0.458	0.071	0	Luminal
TNFAIP2	0	0.963411	0.429	0.158	0	Luminal
CXADR	0	0.944557	0.511	0.175	0	Luminal
TOX3	0	0.934481	0.326	0.015	0	Luminal
VEGFA	0	0.929803	0.458	0.146	0	Luminal
RNF19A	0	0.903839	0.522	0.206	0	Luminal
SLC38A1	0	0.894372	0.492	0.162	0	Luminal
CGN	0	0.8623	0.356	0.048	0	Luminal
FGFR3	0	0.837744	0.341	0.03	0	Luminal
COMT	0	0.832154	0.59	0.282	0	Luminal
PLA2G2F	0	0.821207	0.31	0.005	0	Luminal
ACOX1	0	0.794395	0.432	0.13	0	Luminal
TBX2	0	0.765695	0.301	0.016	0	Luminal
IRF2BPL	0	0.761055	0.368	0.099	0	Luminal
TMPRSS2	0	0.742772	0.33	0.045	0	Luminal
TIMP3	0	0.740567	0.211	0.017	0	Luminal
SH3YL1	0	0.724922	0.502	0.19	0	Luminal
MYLIP	0	0.716876	0.405	0.11	0	Luminal
LSR	0	0.711988	0.522	0.217	0	Luminal
ZFHX3	0	0.707328	0.407	0.118	0	Luminal
IRF6	0	0.679656	0.392	0.119	0	Luminal
PI4KB	0	0.674435	0.381	0.092	0	Luminal
CD2AP	0	0.62187	0.475	0.191	0	Luminal
VSIG2	0	0.61591	0.381	0.13	0	Luminal
RNF128	0	0.614665	0.311	0.052	0	Luminal
TRAK1	0	0.605213	0.373	0.102	0	Luminal
FOXA1	0	0.578237	0.369	0.133	0	Luminal
IFT20	0	0.576693	0.456	0.162	0	Luminal
SPAG9	0	0.573501	0.413	0.169	0	Luminal
GRHL2	0	0.563551	0.271	0.077	0	Luminal
OCLN	0	0.560623	0.288	0.055	0	Luminal
DAPK1	0	0.560039	0.308	0.044	0	Luminal
METTL7A	0	0.550249	0.294	0.083	0	Luminal
CREG1	0	0.549595	0.45	0.178	0	Luminal
ERBB3	0	0.519067	0.395	0.142	0	Luminal
AP1M2	0	0.50615	0.367	0.143	0	Luminal
GRB7	0	0.505375	0.316	0.064	0	Luminal
TNFRSF21	0	0.502523	0.321	0.113	0	Luminal
SKIL	0	0.494804	0.401	0.154	0	Luminal
MACROD2	0	0.49336	0.19	0.021	0	Luminal
PPFIBP2	0	0.488519	0.283	0.046	0	Luminal
PBRM1	0	0.486117	0.372	0.122	0	Luminal
LIMCH1	0	0.481672	0.195	0.045	0	Luminal
PBXIP1	0	0.479074	0.298	0.075	0	Luminal
SEMA3F	0	0.462876	0.232	0.043	0	Luminal
ST3GAL5	0	0.456821	0.217	0.022	0	Luminal
CADM1	0	0.446719	0.236	0.008	0	Luminal
MEST	0	0.439624	0.198	0.017	0	Luminal
TAF15	0	0.425031	0.412	0.182	0	Luminal
EVPL	0	0.424122	0.262	0.064	0	Luminal
IKZF2	0	0.420615	0.273	0.072	0	Luminal
MPST	0	0.413829	0.421	0.183	0	Luminal
ANKRD65	0	0.408861	0.238	0.048	0	Luminal
NIPAL1	0	0.405889	0.252	0.049	0	Luminal
ORMDL3	0	0.404625	0.311	0.083	0	Luminal
SSH3	0	0.386314	0.305	0.098	0	Luminal
CNGA1	0	0.378156	0.199	0.023	0	Luminal
TMC6	0	0.372387	0.287	0.079	0	Luminal
LLGL2	0	0.363731	0.331	0.119	0	Luminal
USP3	0	0.361696	0.323	0.116	0	Luminal
DDR1	0	0.354108	0.336	0.15	0	Luminal
BCL2L11	0	0.337088	0.251	0.094	0	Luminal
WDR6	0	0.328571	0.313	0.103	0	Luminal
PAQR8	0	0.324645	0.158	0.017	0	Luminal
RP11-332H18.4	0	0.320206	0.181	0.031	0	Luminal
VGLL1	0	0.313534	0.155	0.03	0	Luminal
ARL8B	0	0.31327	0.335	0.13	0	Luminal
HOXB7	0	0.291251	0.269	0.082	0	Luminal
QARS	0	0.283232	0.313	0.123	0	Luminal
HAS3	0	0.252704	0.167	0.025	0	Luminal
SUMF1	0	0.242225	0.216	0.07	0	Luminal
TC2N	0	0.2356	0.235	0.102	0	Luminal
GOLT1A	0	0.230089	0.152	0.045	0	Luminal
EDARADD	0	0.22296	0.159	0.037	0	Luminal
MAP7	0	0.208785	0.197	0.075	0	Luminal
SH3BP1	0	0.19864	0.197	0.068	0	Luminal
PIK3C2B	0	0.168174	0.151	0.052	0	Luminal
OTUD7B	9.88131291682493e-324	0.616373	0.363	0.082	2.44513088126833e-319	Luminal
PELI1	4.06121960881505e-321	0.315891	0.246	0.081	1.00494879220128e-316	Luminal
ITM2C	8.08093770337943e-320	0.947815	0.478	0.161	1.99962803470124e-315	Luminal
FAM118A	9.94518572351929e-318	0.402683	0.274	0.067	2.46093620728485e-313	Luminal
DENND2D	1.38856645816724e-316	0.209514	0.178	0.07	3.43600770073483e-312	Luminal
ARHGAP27	2.29603960631013e-315	0.26259	0.204	0.053	5.68155000581441e-311	Luminal
ETV3	8.89095898684346e-315	0.225784	0.219	0.077	2.20006780129441e-310	Luminal
GRAMD3	2.41971101653892e-314	0.185352	0.148	0.048	5.98757491042555e-310	Luminal
HIC2	7.82379109468048e-312	0.49718	0.283	0.038	1.936e-307	Luminal
C10orf99	1.60660999461608e-310	0.450718	0.133	0.007	3.97556e-306	Luminal
HMGCS2	0	0.756344	0.178	0.001	4.07459e-304	Luminal
EPN3	3.00193e-308	0.275601	0.173	0.046	7.42828e-304	Luminal
HID1	6.76599e-306	0.23344	0.146	0.023	1.67425e-301	Luminal
BAMBI	1.374e-305	1.01862	0.417	0.077	3.39997e-301	Luminal
RASEF	7.5561e-301	0.158397	0.15	0.05	1.86976e-296	Luminal
SEMA6A	1.79768e-300	0.355119	0.187	0.019	4.44837e-296	Luminal
SLC44A3	6.71672e-300	0.205581	0.187	0.065	1.66205e-295	Luminal
SVIL	1.02317e-294	0.309116	0.272	0.094	2.53185e-290	Luminal
RAB11FIP4	1.38163e-290	0.292369	0.188	0.037	3.41885e-286	Luminal
MSX2	2.72163e-287	0.573695	0.282	0.018	6.73467e-283	Luminal
IRAK2	4.02386e-287	0.106508	0.085	0.024	9.95705e-283	Luminal
P4HTM	3.06988e-285	0.43159	0.299	0.077	7.59643e-281	Luminal
HAGH	1.42245e-284	0.431233	0.31	0.095	3.51986e-280	Luminal
VAV3	2.67188e-269	0.362592	0.229	0.068	6.61156e-265	Luminal
SMIM5	5.95977e-269	0.525321	0.213	0.03	1.47475e-264	Luminal
FOXC1	5.19211e-267	0.276105	0.217	0.11	1.28479e-262	Luminal
THRB	6.40185e-267	0.24829	0.171	0.048	1.58414e-262	Luminal
CREBRF	1.37618e-264	0.284671	0.255	0.101	3.40535e-260	Luminal
C6orf89	4.29633e-264	0.406847	0.315	0.113	1.06313e-259	Luminal
MX2	2.07913e-260	0.513937	0.313	0.131	5.14481e-256	Luminal
BATF	3.65367e-254	0.289028	0.182	0.071	9.041e-250	Luminal
ARL5B	4.20679e-249	0.86	0.381	0.113	1.04097e-244	Luminal
DTX4	4.97052e-247	0.346786	0.211	0.05	1.22996e-242	Luminal
SNX31	2.17244e-244	1.38873	0.414	0.062	5.37569e-240	Luminal
DYRK2	7.066e-242	0.338274	0.266	0.075	1.74848e-237	Luminal
TSPAN15	1.13073e-239	0.239935	0.23	0.105	2.798e-235	Luminal
GATA2	2.31977e-238	0.501314	0.172	0.022	5.74027e-234	Luminal
SLC19A2	8.63987e-234	0.519872	0.275	0.056	2.13794e-229	Luminal
CRBN	1.23478e-233	0.351931	0.299	0.107	3.05546e-229	Luminal
PATZ1	1.56654e-233	0.386119	0.25	0.065	3.8764e-229	Luminal
NEDD4L	1.27862e-232	0.572262	0.278	0.076	3.16394e-228	Luminal
SATB1	7.59993e-231	0.398448	0.282	0.078	1.8806e-226	Luminal
GPR160	2.93378e-229	0.576822	0.297	0.053	7.25963e-225	Luminal
DHRS2	2.38949e-228	4.03483	0.723	0.114	5.91279e-224	Luminal
PDE9A	2.01934e-227	0.156758	0.107	0.015	4.99685e-223	Luminal
TLE3	2.83897e-224	0.36066	0.234	0.062	7.02503e-220	Luminal
TIAM1	3.64591e-224	0.396297	0.226	0.027	9.02179e-220	Luminal
ASCL2	1.34118e-222	0.0926787	0.095	0.025	3.31874e-218	Luminal
ESRP2	4.26363e-218	0.191369	0.136	0.042	1.05503e-213	Luminal
KCNS3	5.10248e-212	0.110052	0.085	0.009	1.26261e-207	Luminal
RHBG	2.40585e-208	0.0645805	0.043	0.001	5.95328e-204	Luminal
MBTD1	2.0656e-207	0.17197	0.148	0.046	5.11134e-203	Luminal
GAREM	2.74516e-206	0.253191	0.207	0.067	6.79289e-202	Luminal
PLEKHG6	1.48197e-205	0.223689	0.136	0.027	3.66713e-201	Luminal
PM20D1	1.87383e-205	0.684859	0.176	0.008	4.63678e-201	Luminal
WDR48	1.27833e-201	0.242309	0.232	0.068	3.16322e-197	Luminal
C1orf172	1.94644e-200	0.178673	0.145	0.045	4.81647e-196	Luminal
MFAP3L	2.21256e-200	0.114636	0.096	0.018	5.47499e-196	Luminal
HNF1B	7.39674e-200	0.109009	0.071	0.01	1.83032e-195	Luminal
MAP3K8	1.10525e-199	0.76172	0.318	0.085	2.73493e-195	Luminal
OXSR1	2.02078e-198	0.522605	0.312	0.083	5.00043e-194	Luminal
C22orf29	5.50096e-197	0.168507	0.135	0.042	1.36121e-192	Luminal
SPAG1	1.09392e-193	0.326383	0.209	0.072	2.70691e-189	Luminal
GYLTL1B	6.29621e-193	0.124723	0.093	0.019	1.558e-188	Luminal
ZNF600	1.14448e-191	0.168532	0.132	0.038	2.83202e-187	Luminal
ZNF350	6.78976e-189	0.138127	0.119	0.031	1.68013e-184	Luminal
ZNF552	1.63559e-188	0.148024	0.146	0.051	4.04726e-184	Luminal
LMBR1L	2.72548e-185	0.180252	0.157	0.047	6.7442e-181	Luminal
VHL	1.92846e-183	0.276849	0.246	0.079	4.77198e-179	Luminal
WFS1	3.186e-182	0.169737	0.147	0.043	7.88376e-178	Luminal
ACP6	3.26911e-182	0.352686	0.214	0.032	8.08942e-178	Luminal
KANK1	6.38063e-182	0.611703	0.248	0.061	1.57889e-177	Luminal
MGAT4A	1.4492e-181	0.280515	0.178	0.052	3.58606e-177	Luminal
CAB39L	1.78157e-181	0.319585	0.196	0.062	4.40849e-177	Luminal
TBC1D30	4.09263e-181	0.083686	0.068	0.013	1.01272e-176	Luminal
SUOX	2.45036e-178	0.0811646	0.08	0.029	6.06341e-174	Luminal
TRIT1	4.4896e-178	0.301958	0.228	0.059	1.11095e-173	Luminal
POF1B	1.05313e-177	0.510208	0.238	0.041	2.60598e-173	Luminal
RAB40C	1.76519e-177	0.213112	0.179	0.046	4.36796e-173	Luminal
FRK	5.92705e-177	0.0703485	0.08	0.039	1.46665e-172	Luminal
ZNF195	2.77793e-174	0.209243	0.179	0.05	6.87399e-170	Luminal
CYP4B1	3.53445e-174	0.825285	0.283	0.056	8.74601e-170	Luminal
SCUBE2	2.72113e-170	0.238104	0.079	0.011	6.73342e-166	Luminal
ZNF823	9.42476e-170	0.15236	0.118	0.025	2.33216e-165	Luminal
DHRS11	1.56237e-168	0.174927	0.168	0.053	3.86608e-164	Luminal
IFFO2	1.99111e-168	0.226045	0.119	0.034	4.92701e-164	Luminal
TMEM98	1.20929e-165	0.522274	0.308	0.087	2.99238e-161	Luminal
PHLDB3	1.56694e-165	0.13067	0.115	0.04	3.8774e-161	Luminal
ZNF841	3.80875e-165	0.089478	0.072	0.021	9.42475e-161	Luminal
MMP15	1.42297e-162	0.127312	0.094	0.025	3.52115e-158	Luminal
WWC1	1.20691e-160	0.0884499	0.088	0.043	2.9865e-156	Luminal
CDKN1C	2.62432e-158	0.680247	0.33	0.102	6.49387e-154	Luminal
GRHL3	2.01276e-157	0.976049	0.334	0.034	4.98056e-153	Luminal
MMEL1	2.36956e-155	0.176468	0.145	0.037	5.86347e-151	Luminal
SCNN1B	1.8526e-153	0.64744	0.224	0.014	4.58427e-149	Luminal
PLEKHA7	4.87142e-153	0.0766514	0.077	0.028	1.20543e-148	Luminal
ACVR2B	4.53051e-152	0.232694	0.166	0.032	1.12107e-147	Luminal
CERS4	3.43417e-151	0.238933	0.114	0.015	8.49786e-147	Luminal
NIPAL4	4.91635e-151	0.0958012	0.07	0.005	1.21655e-146	Luminal
HEY1	1.47793e-149	0.41502	0.149	0.016	3.65713e-145	Luminal
VIPR1	2.10744e-147	0.0676267	0.055	0.013	5.21486e-143	Luminal
SLC26A11	2.12976e-147	0.197993	0.151	0.039	5.27009e-143	Luminal
ZNF468	1.76775e-146	0.142135	0.109	0.037	4.37431e-142	Luminal
CNOT10	2.42695e-146	0.191658	0.17	0.056	6.0055e-142	Luminal
ZNF766	4.29131e-144	0.271734	0.213	0.066	1.06189e-139	Luminal
RP11-475N22.4	1.71423e-141	0.20337	0.137	0.029	4.24185e-137	Luminal
KIAA0355	1.59262e-140	0.175414	0.149	0.056	3.94094e-136	Luminal
PLEKHM1	1.01866e-139	0.101079	0.096	0.032	2.52067e-135	Luminal
SEMA7A	2.32009e-138	0.171274	0.089	0.006	5.74106e-134	Luminal
TPCN1	5.10108e-138	0.121094	0.098	0.039	1.26226e-133	Luminal
SCNN1G	3.59419e-135	0.330626	0.141	0.008	8.89383e-131	Luminal
STPG1	2.35184e-134	0.223676	0.147	0.041	5.81963e-130	Luminal
MYCN	2.06872e-133	0.277955	0.127	0.001	5.11906e-129	Luminal
SERINC5	2.31681e-132	0.130737	0.112	0.04	5.73295e-128	Luminal
ZNF614	1.33548e-131	0.116873	0.091	0.024	3.30466e-127	Luminal
ZNF138	2.50519e-130	0.173599	0.163	0.054	6.19909e-126	Luminal
CLASP2	6.7914e-127	0.119502	0.115	0.036	1.68053e-122	Luminal
SRF	6.31182e-125	0.258587	0.189	0.053	1.56186e-120	Luminal
ELF5	2.08729e-124	0.424471	0.193	0.037	5.16501e-120	Luminal
FAM63A	3.32238e-124	0.313101	0.182	0.022	8.22124e-120	Luminal
PKIB	3.70896e-124	0.185561	0.109	0.01	9.17782e-120	Luminal
ZNF398	1.16699e-121	0.141055	0.12	0.036	2.88772e-117	Luminal
ZNF43	4.91087e-121	0.174855	0.135	0.028	1.2152e-116	Luminal
BCOR	5.27324e-118	0.189302	0.141	0.033	1.30486e-113	Luminal
NCKIPSD	9.68945e-117	0.0931056	0.086	0.026	2.39765e-112	Luminal
GPD1L	1.92405e-116	0.262221	0.12	0.038	4.76105e-112	Luminal
PLEKHG1	4.77653e-116	0.126025	0.093	0.024	1.18195e-111	Luminal
NLK	5.15595e-116	0.212737	0.15	0.04	1.27584e-111	Luminal
MARC1	4.70923e-114	0.134196	0.098	0.028	1.1653e-109	Luminal
CDR2	4.83203e-114	0.231648	0.175	0.041	1.19569e-109	Luminal
ZDHHC20	6.57194e-112	0.155666	0.12	0.04	1.62623e-107	Luminal
RAP1GAP	1.69505e-111	0.18628	0.096	0.008	4.19441e-107	Luminal
SDK1	8.78617e-111	0.185655	0.115	0.017	2.17414e-106	Luminal
CAMSAP3	4.20174e-110	0.0820509	0.078	0.03	1.03972e-105	Luminal
ZNF613	3.91221e-109	0.0659032	0.046	0.011	9.68076e-105	Luminal
C3orf52	1.20567e-108	0.150032	0.109	0.032	2.98343e-104	Luminal
TLE2	4.5705e-107	0.248699	0.139	0.034	1.13097e-102	Luminal
CHN2	1.26989e-106	0.122184	0.089	0.004	3.14234e-102	Luminal
AARSD1	3.11015e-106	0.0785459	0.078	0.027	7.69606e-102	Luminal
TDRD5	3.53582e-106	0.0626871	0.049	0.005	8.74938e-102	Luminal
ENTPD7	8.66909e-106	0.0339984	0.036	0.01	2.14517e-101	Luminal
SMAD6	8.32918e-105	0.106591	0.061	0.012	2.06106e-100	Luminal
C10orf11	2.87793e-104	0.128457	0.107	0.031	7.12143e-100	Luminal
NFKBID	5.08478e-104	0.529316	0.167	0.022	1.25823e-99	Luminal
ZNF436	1.96451e-103	0.314809	0.171	0.038	4.86117e-99	Luminal
ZNF503	1.23844e-102	0.163949	0.128	0.043	3.06451e-98	Luminal
TADA1	1.19308e-101	0.147947	0.128	0.028	2.95228e-97	Luminal
RNF223	4.14959e-101	0.665479	0.225	0.025	1.02682e-96	Luminal
HOMEZ	5.74632e-101	0.175395	0.131	0.041	1.42193e-96	Luminal
SH3BGRL2	6.58361e-101	0.185083	0.121	0.057	1.62912e-96	Luminal
SLC29A3	2.45593e-100	0.0840094	0.081	0.022	6.07721e-96	Luminal
ERP27	8.76937e-100	0.407001	0.21	0.04	2.16998e-95	Luminal
ZNF66	5.66597e-99	0.178995	0.098	0.008	1.40204e-94	Luminal
RP11-465B22.8	8.03185e-98	0.175667	0.102	0.028	1.98748e-93	Luminal
PNRC2	5.12141e-96	0.098517	0.092	0.021	1.26729e-91	Luminal
KISS1	5.40901e-96	0.270318	0.043	0.006	1.33846e-91	Luminal
PTP4A3	3.47489e-95	0.16373	0.086	0.024	8.59862e-91	Luminal
C4orf19	5.68176e-94	0.0602359	0.047	0.01	1.40595e-89	Luminal
RAB6B	5.01231e-93	0.0797427	0.05	0.004	1.2403e-88	Luminal
GUCA2A	1.66976e-92	0.0989686	0.026	0	4.13181e-88	Luminal
SPIRE2	1.20233e-91	0.150931	0.116	0.046	2.97516e-87	Luminal
ADCY1	5.00882e-91	0.0262858	0.023	0.001	1.23943e-86	Luminal
AIM1L	2.60711e-90	0.118474	0.086	0.022	6.45128e-86	Luminal
ZFP14	2.70479e-90	0.135907	0.117	0.037	6.69299e-86	Luminal
IGDCC3	4.18893e-89	0.0322706	0.022	0.001	1.03655e-84	Luminal
SLC30A2	2.12127e-85	0.146304	0.072	0.001	5.24909e-81	Luminal
RP5-1159O4.1	6.90712e-85	0.0888898	0.065	0.026	1.70917e-80	Luminal
LNX2	9.97745e-85	0.161532	0.106	0.024	2.46892e-80	Luminal
SLC7A4	2.96621e-84	0.0658031	0.041	0.002	7.33989e-80	Luminal
RARA	7.02292e-84	0.0888112	0.09	0.03	1.73782e-79	Luminal
ZNF765	8.24517e-82	0.0766922	0.067	0.021	2.04027e-77	Luminal
UNC13D	5.56124e-80	0.110154	0.057	0.01	1.37613e-75	Luminal
ZNF611	2.77266e-79	0.0769304	0.067	0.026	6.86096e-75	Luminal
CTD-3193O13.9	9.20041e-79	0.128901	0.1	0.013	2.27664e-74	Luminal
MFSD9	1.29072e-77	0.143625	0.114	0.028	3.19388e-73	Luminal
SKAP1	8.28793e-77	0.104447	0.083	0.016	2.05085e-72	Luminal
PPARGC1B	1.63418e-75	0.0581956	0.067	0.027	4.04378e-71	Luminal
TSPAN18	7.92734e-74	0.0262058	0.018	0.001	1.96162e-69	Luminal
MNX1-AS1	1.60137e-69	0.0570296	0.039	0.001	3.9626e-65	Luminal
TRAM2	8.89435e-69	0.0566364	0.048	0.019	2.20091e-64	Luminal
TNNC1	5.11978e-68	0.191424	0.097	0.012	1.26689e-63	Luminal
RBBP8NL	5.17125e-68	0.12063	0.065	0.009	1.27963e-63	Luminal
ABHD4	6.22262e-68	0.121801	0.071	0.026	1.53979e-63	Luminal
PTPRR	5.78307e-67	0.403783	0.202	0.03	1.43102e-62	Luminal
KAT2B	2.46158e-66	0.200546	0.104	0.018	6.09118e-62	Luminal
ZNF445	2.68e-66	0.0942948	0.07	0.028	6.63165e-62	Luminal
HAVCR1	5.1899e-66	0.0355105	0.016	0.001	1.28424e-61	Luminal
CCK	1.12228e-65	0.0478048	0.027	0.001	2.77709e-61	Luminal
ZNF879	6.9273e-64	0.0342961	0.028	0.004	1.71416e-59	Luminal
ENTPD3	1.7729e-63	0.140207	0.072	0.017	4.38705e-59	Luminal
RP11-157P1.4	3.33915e-63	0.0276571	0.023	0.009	8.26274e-59	Luminal
LARGE	8.19406e-62	0.098207	0.069	0.02	2.02762e-57	Luminal
FUT1	5.27236e-61	0.0419958	0.039	0.008	1.30464e-56	Luminal
KB-1562D12.1	6.02583e-61	0.238015	0.118	0.015	1.49109e-56	Luminal
ZNF641	6.96609e-61	0.0504736	0.054	0.021	1.72376e-56	Luminal
OSBPL7	2.70975e-60	0.0533898	0.041	0.015	6.70528e-56	Luminal
PLCD1	5.95162e-60	0.261099	0.134	0.023	1.47273e-55	Luminal
RTN4R	2.04316e-58	0.0857347	0.054	0.013	5.05579e-54	Luminal
FZD2	2.98941e-58	0.0744339	0.07	0.015	7.3973e-54	Luminal
USP30	3.18846e-58	0.0375723	0.053	0.018	7.88985e-54	Luminal
RP11-597D13.8	4.0521e-58	0.0192734	0.013	0.001	1.00269e-53	Luminal
CACNA1D	2.51165e-57	0.134597	0.054	0.005	6.21508e-53	Luminal
RASL11B	6.16901e-57	0.0694547	0.054	0.02	1.52652e-52	Luminal
ADAMTS7	1.89061e-56	0.0615756	0.052	0.011	4.67831e-52	Luminal
ESAM	2.79041e-56	0.167865	0.037	0.007	6.90486e-52	Luminal
PCAT1	7.11187e-56	0.0296544	0.032	0.009	1.75983e-51	Luminal
LINC00482	3.14599e-55	0.0203871	0.013	0	7.78476e-51	Luminal
EGR4	3.43487e-54	0.134216	0.065	0.011	8.49958e-50	Luminal
CWF19L1	2.15782e-53	0.0496332	0.048	0.021	5.33954e-49	Luminal
GYG2	3.62633e-53	0.0322036	0.019	0	8.97335e-49	Luminal
FADS6	9.65216e-52	0.0217483	0.02	0.001	2.38843e-47	Luminal
RPH3AL	1.53273e-51	0.0306428	0.025	0.009	3.79274e-47	Luminal
SLC9A2	4.24586e-51	0.122798	0.086	0.018	1.05064e-46	Luminal
TMEM178B	6.86123e-50	0.0557096	0.043	0.013	1.69781e-45	Luminal
ZNF420	4.90227e-49	0.188226	0.148	0.023	1.21307e-44	Luminal
ZNF35	4.97937e-49	0.139805	0.108	0.021	1.23214e-44	Luminal
LINC00865	1.02663e-48	0.0528762	0.047	0.01	2.54039e-44	Luminal
KRTAP5-10	2.18718e-46	0.00910763	0.011	0.001	5.41218e-42	Luminal
ZNF165	3.00081e-46	0.443711	0.169	0.022	7.42551e-42	Luminal
RP11-663N22.1	2.32862e-45	0.0278928	0.016	0.002	5.76218e-41	Luminal
KIAA0556	3.26202e-45	0.0897865	0.056	0.018	8.07187e-41	Luminal
ACBD4	4.21919e-45	0.0623994	0.042	0.019	1.04404e-40	Luminal
LINC00675	3.67616e-44	0.211439	0.096	0.012	9.09666e-40	Luminal
C17orf82	9.87249e-44	0.0506978	0.045	0.021	2.44295e-39	Luminal
RP11-167H9.6	1.98657e-43	0.0572839	0.035	0.007	4.91576e-39	Luminal
CBFA2T3	2.1133e-43	0.0361261	0.02	0.002	5.22936e-39	Luminal
SBK1	3.54784e-43	0.218169	0.135	0.011	8.77913e-39	Luminal
ZBTB8B	8.27311e-43	0.062886	0.037	0.011	2.04718e-38	Luminal
MNX1	9.28136e-43	0.0696152	0.043	0.003	2.29667e-38	Luminal
RP11-834C11.4	9.64148e-43	0.149715	0.101	0.008	2.38578e-38	Luminal
OVGP1	2.17122e-42	0.167935	0.029	0.002	5.37268e-38	Luminal
BNIPL	4.7348e-42	0.0721873	0.031	0.009	1.17163e-37	Luminal
CA4	8.09435e-42	0.0478424	0.017	0.002	2.00295e-37	Luminal
RP11-195B3.1	4.39224e-41	0.0336349	0.018	0	1.08686e-36	Luminal
NAALADL2	1.75519e-40	0.260728	0.153	0.025	4.34322e-36	Luminal
MOCS1	9.73072e-40	0.0776732	0.036	0.009	2.40787e-35	Luminal
CRTAC1	1.81741e-39	0.512773	0.158	0.003	4.49719e-35	Luminal
N4BP3	6.14707e-39	0.0770535	0.049	0.005	1.52109e-34	Luminal
SOWAHA	1.09765e-38	0.0571533	0.045	0.009	2.71613e-34	Luminal
DLX3	1.89641e-38	0.046438	0.028	0.002	4.69266e-34	Luminal
RP11-789C1.1	2.66388e-37	0.110622	0.058	0.001	6.59177e-33	Luminal
PLVAP	7.04668e-37	0.272045	0.021	0.003	1.7437e-32	Luminal
SPARCL1	1.90555e-36	0.334574	0.037	0.013	4.71528e-32	Luminal
FGFBP3	2.81311e-36	0.0576466	0.048	0.017	6.96104e-32	Luminal
CCR7	3.45845e-36	0.114875	0.035	0.003	8.55795e-32	Luminal
RNF125	4.61197e-36	0.105557	0.053	0.007	1.14123e-31	Luminal
ZNF786	2.20475e-35	0.0494214	0.048	0.016	5.45565e-31	Luminal
ZNF573	1.51507e-33	0.0672096	0.058	0.011	3.74904e-29	Luminal
NR1H4	1.25898e-32	0.0269004	0.014	0.003	3.11535e-28	Luminal
KSR2	2.33445e-32	0.330989	0.134	0.017	5.7766e-28	Luminal
LINC00885	4.99602e-32	0.155847	0.081	0.006	1.23626e-27	Luminal
AP000251.3	6.1773e-32	0.0835609	0.049	0.01	1.52857e-27	Luminal
SYT16	7.20277e-32	0.00955438	0.009	0.001	1.78233e-27	Luminal
RP11-446N19.1	2.24289e-30	0.0279251	0.028	0.004	5.55002e-26	Luminal
ARVCF	2.4354e-30	0.0644221	0.048	0.013	6.02639e-26	Luminal
AIFM3	2.67923e-30	0.0722941	0.048	0.009	6.62975e-26	Luminal
ANKEF1	3.66957e-30	0.0630902	0.043	0.012	9.08036e-26	Luminal
THAP10	2.29829e-29	0.0437631	0.045	0.012	5.68712e-25	Luminal
ZIM2	4.52601e-29	0.00502479	0.006	0	1.11996e-24	Luminal
CTD-2021H9.3	6.67416e-29	0.110677	0.075	0.008	1.65152e-24	Luminal
SOWAHB	2.69333e-28	0.0389387	0.034	0.005	6.66464e-24	Luminal
CTD-2008P7.9	8.18394e-28	0.379736	0.19	0.007	2.02512e-23	Luminal
IGFL1	3.23305e-27	0.130023	0.019	0.001	8.00019e-23	Luminal
ZNF665	4.62984e-27	0.0438649	0.023	0.009	1.14565e-22	Luminal
AMOT	3.41835e-26	0.0352828	0.021	0.005	8.45871e-22	Luminal
INHA	5.29067e-26	0.0271608	0.009	0.001	1.30918e-21	Luminal
KRT33B	1.13854e-25	0.0154463	0.008	0	2.81731e-21	Luminal
RP11-166O4.6	2.79182e-25	0.0304469	0.021	0.016	6.90835e-21	Luminal
HCAR1	5.04532e-25	0.0167885	0.011	0.002	1.24846e-20	Luminal
NKD2	1.21296e-24	0.100053	0.046	0.002	3.00146e-20	Luminal
TRPV3	1.79865e-24	0.0293654	0.018	0.004	4.45075e-20	Luminal
LGI4	2.42164e-23	0.0313453	0.011	0.002	5.99234e-19	Luminal
C1orf222	2.88419e-23	0.0105569	0.007	0	7.13692e-19	Luminal
FRZB	1.03559e-22	0.33394	0.023	0.002	2.56256e-18	Luminal
RP11-98D18.9	2.35538e-22	0.0966973	0.071	0.006	5.8284e-18	Luminal
MEIS3	1.30445e-21	0.0320683	0.017	0.003	3.22785e-17	Luminal
KRTAP5-8	1.33011e-21	0.0132585	0.01	0.001	3.29135e-17	Luminal
RP4-755D9.1	5.43218e-21	0.0432326	0.025	0.001	1.34419e-16	Luminal
AP001626.1	1.4364e-20	0.0163166	0.012	0.002	3.55438e-16	Luminal
NES	1.54574e-20	0.150541	0.056	0.006	3.82492e-16	Luminal
CATSPERG	5.13049e-20	0.0689311	0.042	0.006	1.26954e-15	Luminal
PTPRB	5.99666e-20	0.0297724	0.017	0.008	1.48387e-15	Luminal
RP11-105N14.1	4.15617e-18	0.055234	0.032	0.005	1.02845e-13	Luminal
LIPC	2.07471e-17	0.0328128	0.03	0.005	5.13387e-13	Luminal
RP11-10C24.1	4.20252e-17	0.0280835	0.021	0.003	1.03991e-12	Luminal
FAM198A	6.11606e-17	0.018113	0.011	0	1.51342e-12	Luminal
RP11-134P9.3	1.23945e-16	0.0181992	0.012	0.001	3.06701e-12	Luminal
PACSIN1	2.08741e-16	0.017808	0.011	0.002	5.1653e-12	Luminal
HOXC13	3.66348e-16	0.0358002	0.022	0.004	9.06528e-12	Luminal
DBF4B	4.3948e-16	0.0228367	0.023	0.007	1.08749e-11	Luminal
XXyac-YM21GA2.4	1.20819e-15	0.0189895	0.011	0	2.98966e-11	Luminal
ZNF852	2.07285e-15	0.0531581	0.03	0.005	5.12927e-11	Luminal
SLC16A14	2.1198e-15	0.0282697	0.012	0.003	5.24544e-11	Luminal
TMEM74B	2.28357e-15	0.0560901	0.042	0.004	5.65069e-11	Luminal
RP11-43F13.4	4.94714e-15	0.100844	0.062	0	1.22417e-10	Luminal
TEKT5	8.75393e-15	0.080416	0.04	0.001	2.16616e-10	Luminal
CEBPA-AS1	1.18594e-14	0.0711532	0.038	0.005	2.93462e-10	Luminal
RP11-422P24.11	1.19214e-14	0.0241114	0.02	0.004	2.94995e-10	Luminal
FLT1	1.94037e-14	0.0695584	0.008	0.001	4.80144e-10	Luminal
CD34	2.8105e-14	0.0923741	0.008	0.001	6.95457e-10	Luminal
RP11-1055B8.4	4.96136e-14	0.0131497	0.007	0.002	1.22769e-09	Luminal
RP11-10C24.2	8.77487e-14	0.0155156	0.01	0.003	2.17134e-09	Luminal
RP11-548P2.2	1.43037e-13	0.0315372	0.009	0	3.53944e-09	Luminal
RP11-141C7.4	8.61831e-13	0.0127529	0.009	0.004	2.1326e-08	Luminal
TPPP	1.18785e-12	0.0127196	0.01	0.001	2.93933e-08	Luminal
ZNF709	2.8561e-11	0.0109692	0.007	0.003	7.06742e-07	Luminal
GUCY1A2	3.07932e-11	0.0497177	0.01	0.003	7.61978e-07	Luminal
DDC8	3.14872e-11	0.0132574	0.011	0.001	7.7915e-07	Luminal
RGS7BP	4.6325e-11	0.0209108	0.006	0	1.14631e-06	Luminal
ZNF763	1.98653e-10	0.0179768	0.012	0.004	4.91567e-06	Luminal
PCDH17	2.02867e-10	0.0536132	0.022	0.001	5.01994e-06	Luminal
DKK4	2.46544e-10	0.019802	0.013	0.002	6.10072e-06	Luminal
NLRP7	1.27347e-09	0.0290952	0.006	0	3.15121e-05	Luminal
RP11-98I9.4	1.34007e-09	0.0185355	0.014	0.004	3.31601e-05	Luminal
CTD-2003C8.2	2.50066e-09	0.0149427	0.015	0	6.18789e-05	Luminal
CTD-2047H16.4	2.69243e-09	0.0127545	0.007	0.003	6.66243e-05	Luminal
NAT8L	6.03164e-09	0.0310873	0.02	0.001	0.000149253	Luminal
LINC00319	7.72409e-09	0.0172164	0.015	0.003	0.000191133	Luminal
RP11-519G16.5	9.29769e-09	0.00550212	0.004	0	0.000230071	Luminal
LRFN2	1.10479e-08	0.0233179	0.015	0.002	0.00027338	Luminal
RP11-61L19.2	1.84516e-08	0.0321159	0.018	0.002	0.000456586	Luminal
RP11-135A1.2	1.90103e-08	0.00905435	0.009	0.003	0.00047041	Luminal
RP11-598F7.4	2.26629e-08	0.0182293	0.008	0	0.000560794	Luminal
FLT4	5.13843e-08	0.0187012	0.003	0	0.0012715	Luminal
CCL27	1.03424e-07	0.00805334	0.004	0.001	0.00255922	Luminal
EMID1	1.38826e-07	0.149084	0.069	0.005	0.00343524	Luminal
CTC-250I14.6	1.46479e-07	0.0107142	0.009	0.002	0.00362463	Luminal
FOXH1	3.90417e-07	0.0132978	0.006	0.002	0.00966087	Luminal
RP11-92K15.3	4.29936e-07	0.0102523	0.005	0.001	0.0106388	Luminal
SGCA	5.06191e-07	0.0154925	0.002	0	0.0125257	Luminal
MYCT1	5.35667e-07	0.0195735	0.001	0	0.0132551	Luminal
CACNA1C	7.40098e-07	0.0135054	0.005	0.001	0.0183137	Luminal
MYCNOS	7.73604e-07	0.0116168	0.007	0	0.0191428	Luminal
RP11-307B6.3	8.37014e-07	0.00777017	0.007	0	0.0207119	Luminal
ADPRH	1.17631e-06	0.0276796	0.01	0.004	0.0291079	Luminal
RP11-84A19.4	1.53627e-06	0.020702	0.012	0.004	0.038015	Luminal
MCIDAS	2.00331e-06	0.00492924	0.004	0.001	0.0495719	Luminal
UCHL1	0	2.44965	0.458	0.074	0	Basal
BST2	0	1.97655	0.776	0.247	0	Basal
CAPN2	0	0.824987	0.303	0.155	0	Basal
OLA1	0	0.750239	0.399	0.356	0	Basal
TFPI2	0	1.94802	0.319	0.022	7.68299e-305	Basal
ANXA5	1.62747e-287	1.37579	0.526	0.222	4.02717e-283	Basal
ATL3	6.0794e-258	0.357096	0.171	0.14	1.50435e-253	Basal
STAT1	6.67744e-237	0.704367	0.376	0.303	1.65233e-232	Basal
CLEC2B	4.33147e-215	1.22824	0.379	0.093	1.07182e-210	Basal
TFPI	8.28939e-195	1.31392	0.304	0.047	2.05121e-190	Basal
PNPLA4	6.03643e-192	0.435998	0.169	0.096	1.49372e-187	Basal
CRNDE	5.52819e-165	0.727862	0.254	0.09	1.36795e-160	Basal
CLN5	4.77998e-164	0.163732	0.1	0.092	1.18281e-159	Basal
WDR34	1.30142e-158	0.357799	0.205	0.159	3.22036e-154	Basal
DERA	7.84304e-148	0.247985	0.164	0.159	1.94076e-143	Basal
AGA	7.59417e-140	0.443861	0.179	0.094	1.87918e-135	Basal
CAMK2D	9.31623e-128	0.287643	0.153	0.102	2.3053e-123	Basal
CDK6	2.77648e-120	0.434781	0.117	0.053	6.87039e-116	Basal
MT2A	2.67077e-113	1.21025	0.542	0.342	6.60881e-109	Basal
TMEM161B-AS1	2.89001e-101	0.10197	0.063	0.059	7.15133e-97	Basal
IFI16	1.38164e-89	0.722146	0.349	0.228	3.41888e-85	Basal
PHOSPHO2	8.75473e-89	0.070865	0.053	0.05	2.16636e-84	Basal
PHF19	3.45582e-83	0.472065	0.126	0.056	8.55144e-79	Basal
TUBB6	4.9715e-76	0.501326	0.15	0.062	1.2302e-71	Basal
METTL8	3.83523e-73	0.185342	0.108	0.096	9.49029e-69	Basal
RP11-252A24.7	1.12947e-71	0.076749	0.045	0.041	2.79487e-67	Basal
SRD5A1	2.91431e-69	0.270516	0.084	0.049	7.21146e-65	Basal
SPHK1	4.11172e-68	0.484023	0.11	0.036	1.01745e-63	Basal
TMEM45A	2.01582e-67	1.17305	0.235	0.057	4.98814e-63	Basal
AIM2	2.96647e-65	0.61413	0.175	0.048	7.34053e-61	Basal
PGM1	2.96224e-64	0.190416	0.109	0.064	7.33006e-60	Basal
NEK6	1.0886e-54	0.35686	0.111	0.043	2.69373e-50	Basal
FMNL2	3.76631e-54	0.163982	0.084	0.059	9.31973e-50	Basal
SNX10	7.24201e-53	0.120944	0.07	0.061	1.79204e-48	Basal
IRX3	2.46248e-47	0.4012	0.156	0.081	6.09341e-43	Basal
ANXA1	8.75624e-45	0.939079	0.596	0.225	2.16673e-40	Basal
CCDC88A	8.09503e-39	0.341479	0.13	0.033	2.00311e-34	Basal
GRB14	3.58677e-38	0.0491908	0.021	0.013	8.87547e-34	Basal
MYEOV	1.04282e-37	0.529545	0.139	0.009	2.58047e-33	Basal
SCARA3	6.82696e-36	0.0562017	0.023	0.012	1.68933e-31	Basal
KITLG	8.86803e-35	0.116217	0.064	0.015	2.19439e-30	Basal
LINC00174	3.89326e-30	0.0845468	0.022	0.016	9.63388e-26	Basal
NUDT7	4.06194e-29	0.0530172	0.032	0.03	1.00513e-24	Basal
SLC9B2	6.47595e-29	0.215562	0.058	0.012	1.60247e-24	Basal
POPDC3	1.84257e-25	0.217779	0.052	0.014	4.55945e-21	Basal
SIX2	4.50541e-24	0.0875878	0.046	0.023	1.11486e-19	Basal
CD109	1.30428e-23	0.245502	0.068	0.015	3.22745e-19	Basal
ME1	1.33587e-22	0.0779019	0.038	0.033	3.30562e-18	Basal
DPYD	1.50962e-22	0.278494	0.089	0.008	3.73556e-18	Basal
PDGFC	4.36702e-22	0.252368	0.05	0.008	1.08062e-17	Basal
DNAH11	6.42805e-22	0.133435	0.027	0.004	1.59062e-17	Basal
KL	1.9023e-19	0.0379877	0.01	0.006	4.70724e-15	Basal
NEIL2	5.37945e-17	0.104126	0.042	0.027	1.33114e-12	Basal
STX2	8.66615e-17	0.185588	0.045	0.013	2.14444e-12	Basal
POLR3G	1.095e-16	0.141016	0.03	0.007	2.70958e-12	Basal
SLCO2B1	1.89556e-15	0.077773	0.017	0.009	4.69056e-11	Basal
C9orf24	2.37102e-14	0.174962	0.017	0.01	5.86708e-10	Basal
TM4SF1	9.67983e-14	0.790804	0.2	0.028	2.39527e-09	Basal
PLSCR4	1.28538e-12	0.1092	0.049	0.017	3.18066e-08	Basal
L1CAM	1.67492e-12	0.0107803	0.003	0.003	4.14459e-08	Basal
NMU	6.732e-12	0.161749	0.057	0.024	1.66583e-07	Basal
ASPHD1	1.98677e-11	0.10164	0.032	0.015	4.91627e-07	Basal
C4orf47	3.00601e-11	0.0592195	0.016	0.007	7.43837e-07	Basal
NEIL3	1.89308e-10	0.105719	0.022	0.008	4.68443e-06	Basal
OSBPL6	2.00106e-10	0.0594193	0.016	0.001	4.95162e-06	Basal
C6orf141	5.88962e-10	0.0818019	0.03	0.013	1.45739e-05	Basal
MAPK12	1.12847e-09	0.103906	0.044	0.021	2.7924e-05	Basal
MAOB	6.89967e-08	0.0600749	0.028	0.002	0.00170732	Basal
BMPR1B	1.0359e-07	0.0810905	0.037	0.002	0.00256333	Basal
CTD-2127H9.1	1.12144e-07	0.0431853	0.018	0.006	0.00277501	Basal
LLGL1	1.32056e-07	0.0143187	0.007	0.008	0.00326772	Basal
PTPRZ1	5.86615e-07	0.115706	0.037	0.001	0.0145158	Basal
LOX	1.10917e-06	0.0979746	0.033	0.016	0.0274465	Basal
CFHR3	1.30082e-06	0.0175235	0.008	0.002	0.0321889	Basal
SLC39A8	1.72059e-06	0.189344	0.039	0.016	0.0425761	Basal
XXbac-BPG181B23.7	1.94407e-06	0.0173427	0.007	0.005	0.0481059	Basal

## Sheet: Table S4
	Table S4. Differential expression results for Macro-C3. Genes composing the Macro-C3 signature are highlighted in red. Related to Figure 3E and 3F.
Gene	P value	Avg. log2FC	Pct. exp. in cluster	Pct. exp. in other myeloid cells	FDR-adj. P value	Cluster	Pct. exp. in B cells	Pct. exp. in endothelial cells	Pct. exp. in epithelial cells	Pct. exp. in fibroblasts	Pct. exp. in T/NK cells
CXCL10	4.02932e-147	3.18621	0.814	0.221	9.97056e-143	Macro-C3	0.0351891	0.0242857	0.0201592	0.0557244	0.0162976
ISG15	2.60261e-110	2.13083	0.945	0.645	6.44016e-106	Macro-C3	0.462185	0.578571	0.493419	0.677812	0.564471
TNFSF10	8.27076e-101	1.80289	0.858	0.409	2.0466e-96	Macro-C3	0.189426	0.465714	0.479744	0.200608	0.211964
RSAD2	1.14514e-99	2.34229	0.719	0.209	2.83365e-95	Macro-C3	0.0460434	0.0707143	0.0460966	0.0992908	0.095916
IFIT1	8.27874e-99	2.28774	0.69	0.256	2.04858e-94	Macro-C3	0.109944	0.135714	0.050398	0.261398	0.128991
GBP1	4.79387e-93	1.6583	0.839	0.449	1.18624e-88	Macro-C3	0.112045	0.193571	0.126509	0.424012	0.240533
CXCL11	2.4359e-90	2.45515	0.511	0.074	6.02763e-86	Macro-C3	0.00402661	0.0214286	0.00642013	0.0258359	0.00306778
IFIT3	5.62415e-89	2.00413	0.85	0.392	1.3917e-84	Macro-C3	0.152311	0.198571	0.0814715	0.43769	0.129853
IFIH1	3.11351e-82	1.3632	0.748	0.314	7.70438e-78	Macro-C3	0.139181	0.144286	0.0653249	0.158561	0.0952449
GBP4	3.80209e-79	1.33043	0.803	0.372	9.40827e-75	Macro-C3	0.16159	0.438571	0.0751798	0.312563	0.203432
MX1	3.85547e-78	1.60209	0.858	0.485	9.54036e-74	Macro-C3	0.328957	0.183571	0.267784	0.285714	0.310852
IFIT2	3.57504e-75	1.80474	0.785	0.29	8.84645e-71	Macro-C3	0.141807	0.0728571	0.0339625	0.232523	0.0827821
FAM26F	1.28621e-65	1.50309	0.843	0.593	3.18273e-61	Macro-C3	0.170693	0.0107143	0.0998331	0.0258359	0.0211868
NT5C3A	4.30406e-53	1.18335	0.558	0.221	1.06504e-48	Macro-C3	0.228992	0.241429	0.276579	0.199088	0.200652
HERC5	1.17756e-50	1.17492	0.573	0.203	2.91387e-46	Macro-C3	0.151611	0.0957143	0.0366911	0.12462	0.16566
ISG20	6.9912e-49	1.32013	0.701	0.305	1.72997e-44	Macro-C3	0.818803	0.135	0.121084	0.213273	0.727591
TNFSF13B	2.08221e-48	1.05985	0.901	0.622	5.15242e-44	Macro-C3	0.0472689	0.0107143	0.018169	0.0815603	0.0847953
GBP5	2.99691e-48	0.946206	0.719	0.322	7.41584e-44	Macro-C3	0.112745	0.0228571	0.0181048	0.0324215	0.331368
STAT1	4.49985e-46	0.966346	0.858	0.596	1.11349e-41	Macro-C3	0.380777	0.210714	0.287076	0.439716	0.331704
EPSTI1	4.37362e-45	0.933159	0.825	0.55	1.08225e-40	Macro-C3	0.412465	0.0878571	0.101181	0.419453	0.409357
LY6E	1.44915e-44	1.21143	0.854	0.627	3.58593e-40	Macro-C3	0.571254	0.342857	0.672894	0.717832	0.687806
CCL8	1.66325e-44	2.11277	0.434	0.108	4.1157e-40	Macro-C3	0.00087535	0.00857143	0.00221495	0.0734549	0.00215703
OAS1	1.71425e-44	1.06619	0.708	0.377	4.24191e-40	Macro-C3	0.253501	0.0792857	0.291891	0.206687	0.201419
IFITM3	3.4558e-43	1.15297	0.96	0.788	8.55139e-39	Macro-C3	0.0709034	0.91	0.428159	0.986829	0.0936152
MT2A	4.73784e-43	1.13419	0.887	0.566	1.17238e-38	Macro-C3	0.219363	0.486429	0.271251	0.834347	0.493337
IFI44L	1.46999e-42	1.10726	0.803	0.417	3.63749e-38	Macro-C3	0.27451	0.168571	0.122111	0.236069	0.254578
IFI35	2.61743e-42	0.932551	0.686	0.356	6.47683e-38	Macro-C3	0.265056	0.176429	0.196039	0.339919	0.228502
WARS	2.79935e-42	1.13322	0.639	0.317	6.92698e-38	Macro-C3	0.100315	0.232143	0.117232	0.251266	0.0500431
CXCL9	3.7966e-42	1.87905	0.577	0.256	9.39469e-38	Macro-C3	0.0112045	0.015	0.00885978	0.0496454	0.0133736
LAP3	1.66973e-41	0.851748	0.836	0.587	4.13175e-37	Macro-C3	0.255427	0.312857	0.297926	0.447822	0.207315
OAS3	1.83184e-41	0.993189	0.573	0.224	4.53288e-37	Macro-C3	0.0625	0.107857	0.147342	0.164134	0.0762151
IFI6	2.19642e-41	1.1601	0.872	0.61	5.43504e-37	Macro-C3	0.371148	0.48	0.265826	0.603343	0.398524
VAMP5	1.31444e-39	1.08932	0.774	0.499	3.25258e-35	Macro-C3	0.214461	0.695714	0.160503	0.641337	0.327006
DDX58	5.1734e-38	0.994332	0.46	0.146	1.28016e-33	Macro-C3	0.0731793	0.117857	0.0702684	0.200608	0.10325
OASL	1.50525e-35	0.866103	0.445	0.129	3.72473e-31	Macro-C3	0.0784314	0.0335714	0.0782614	0.0957447	0.261816
PARP14	1.2394e-34	0.921812	0.763	0.479	3.06688e-30	Macro-C3	0.307773	0.465	0.254109	0.426039	0.220832
XAF1	1.12933e-33	0.839895	0.799	0.504	2.79453e-29	Macro-C3	0.347689	0.452143	0.145191	0.398683	0.353274
USP18	8.14069e-33	0.785662	0.369	0.102	2.01441e-28	Macro-C3	0.0714286	0.045	0.0888867	0.0871327	0.0829738
CD274	1.02345e-31	0.652358	0.38	0.098	2.53253e-27	Macro-C3	0.0159314	0.005	0.00776836	0.00861196	0.0261241
RNF213	1.70806e-31	0.925156	0.821	0.596	4.22658e-27	Macro-C3	0.31355	0.412143	0.324088	0.360182	0.485716
SLAMF7	2.51239e-31	0.909487	0.595	0.289	6.2169e-27	Macro-C3	0.204832	0.00214286	0.0163713	0.00253293	0.0629374
GCH1	4.18267e-31	0.633093	0.478	0.161	1.035e-26	Macro-C3	0.0518207	0.0471429	0.089272	0.0136778	0.0851309
HESX1	7.4845e-31	0.464427	0.27	0.044	1.85204e-26	Macro-C3	0.00280112	0.00357143	0.00532871	0.00151976	0.000910747
SAMD9L	9.89285e-31	0.835805	0.726	0.431	2.44799e-26	Macro-C3	0.236345	0.201429	0.0639124	0.211246	0.23665
SSB	1.12669e-30	0.778254	0.777	0.554	2.78799e-26	Macro-C3	0.326856	0.537143	0.610779	0.718338	0.355862
IL4I1	3.4965e-30	0.958531	0.624	0.321	8.65208e-26	Macro-C3	0.0157563	0.00857143	0.0098228	0.0263425	0.0193654
DYNLT1	7.38039e-30	0.796239	0.777	0.559	1.82628e-25	Macro-C3	0.256653	0.515	0.612577	0.722391	0.421148
TYMP	5.6524e-29	0.657618	0.912	0.781	1.39869e-24	Macro-C3	0.486345	0.222857	0.29966	0.469098	0.405522
OAS2	1.30181e-28	0.769121	0.595	0.295	3.22134e-24	Macro-C3	0.121674	0.169286	0.0976502	0.173759	0.117534
CD40	3.04896e-28	0.832908	0.609	0.359	7.54465e-24	Macro-C3	0.359069	0.303571	0.121726	0.310537	0.0185984
HAPLN3	4.29369e-28	0.553628	0.376	0.113	1.06247e-23	Macro-C3	0.0180322	0.0942857	0.0172702	0.176798	0.0739622
SP110	4.39607e-28	0.738614	0.752	0.459	1.08781e-23	Macro-C3	0.499125	0.133571	0.143169	0.278116	0.388697
EIF2AK2	4.42727e-28	0.874596	0.704	0.416	1.09553e-23	Macro-C3	0.306723	0.415	0.354809	0.429585	0.264836
UBE2L6	1.12034e-27	0.769572	0.766	0.54	2.77227e-23	Macro-C3	0.389006	0.257857	0.24297	0.452888	0.408782
PSME2	7.10798e-27	0.790412	0.869	0.697	1.75887e-22	Macro-C3	0.580357	0.493571	0.604969	0.687437	0.632873
SERPING1	7.78229e-27	0.8864	0.77	0.48	1.92573e-22	Macro-C3	0.025035	0.168571	0.128403	0.693009	0.0115521
TAP1	2.65836e-26	0.726299	0.661	0.388	6.57812e-22	Macro-C3	0.283789	0.28	0.138964	0.302938	0.315262
IRF7	1.2888e-25	0.827014	0.617	0.351	3.18915e-21	Macro-C3	0.431197	0.173571	0.150167	0.242148	0.278257
SECTM1	5.63958e-25	0.650445	0.584	0.263	1.39551e-20	Macro-C3	0.00682773	0.0114286	0.0247496	0.0324215	0.00671077
NINJ1	4.51739e-24	0.71981	0.781	0.578	1.11783e-19	Macro-C3	0.0819328	0.168571	0.209521	0.219858	0.13666
SNX10	5.05602e-24	0.65214	0.777	0.553	1.25111e-19	Macro-C3	0.178046	0.0114286	0.0629173	0.0101317	0.0796184
STAT2	3.27282e-23	0.704699	0.657	0.385	8.09859e-19	Macro-C3	0.205707	0.212143	0.227016	0.360689	0.118972
MX2	3.28571e-23	0.754284	0.635	0.348	8.13049e-19	Macro-C3	0.140406	0.0692857	0.271251	0.255319	0.17122
APOL3	7.30909e-23	0.552588	0.372	0.138	1.80863e-18	Macro-C3	0.0691527	0.135714	0.0374294	0.100304	0.0779887
IFITM1	7.71147e-23	0.771887	0.442	0.157	1.9082e-18	Macro-C3	0.233368	0.331429	0.0705252	0.379433	0.40672
PLSCR1	7.7122e-23	0.652223	0.807	0.601	1.90838e-18	Macro-C3	0.202731	0.465714	0.371244	0.37386	0.239143
APOBEC3A	1.44643e-22	1.45402	0.307	0.086	3.57918e-18	Macro-C3	0.00315126	0.00285714	0.0128082	0.00151976	0.0019653
CMPK2	2.44677e-22	0.667038	0.401	0.139	6.05453e-18	Macro-C3	0.049895	0.0742857	0.0638482	0.0587639	0.061739
ANKRD22	3.25507e-22	0.68348	0.555	0.269	8.05466e-18	Macro-C3	0.00280112	0.000714286	0.0407999	0.00151976	0.00738184
CTSC	8.54681e-22	0.80085	0.905	0.754	2.11491e-17	Macro-C3	0.221289	0.44	0.431914	0.590172	0.487058
PSMB9	3.03101e-21	0.681141	0.818	0.603	7.50024e-17	Macro-C3	0.63638	0.460714	0.142816	0.532421	0.709999
CCL2	1.36159e-20	1.19807	0.478	0.201	3.36926e-16	Macro-C3	0.00140056	0.102143	0.00850668	0.262918	0.00498514
HLA-A	1.55369e-20	0.522275	0.956	0.919	3.84461e-16	Macro-C3	0.941702	0.930714	0.749133	0.97771	0.991612
STOM	3.31158e-20	0.597819	0.682	0.424	8.19449e-16	Macro-C3	0.042542	0.769286	0.125835	0.776596	0.205781
TFEC	3.68945e-20	0.590895	0.668	0.408	9.12955e-16	Macro-C3	0.0954132	0.00142857	0.00176554	0.00101317	0.00297191
UBD	2.26654e-19	0.715377	0.281	0.088	5.60854e-15	Macro-C3	0.00402661	0.00928571	0.0158577	0.0455927	0.00354712
APOL6	5.73364e-19	0.579239	0.675	0.4	1.41879e-14	Macro-C3	0.167892	0.147857	0.205958	0.326748	0.211677
SCO2	9.13372e-19	0.583109	0.646	0.366	2.26014e-14	Macro-C3	0.147759	0.110714	0.229006	0.254306	0.11763
IDO1	1.20812e-18	0.780001	0.303	0.092	2.98949e-14	Macro-C3	0.0101541	0.0292857	0.042084	0.0359676	0.00824466
PLEKHO1	5.93522e-18	0.654628	0.726	0.493	1.46867e-13	Macro-C3	0.222339	0.314286	0.145994	0.324215	0.162113
APOBEC3G	6.68766e-18	0.49443	0.449	0.225	1.65486e-13	Macro-C3	0.242472	0.0321429	0.13723	0.155522	0.457483
RARRES3	7.3798e-18	0.775394	0.661	0.421	1.82613e-13	Macro-C3	0.301996	0.065	0.131902	0.378926	0.702425
CD38	1.7786e-17	0.563881	0.438	0.208	4.40114e-13	Macro-C3	0.266807	0.00285714	0.0138675	0.00557244	0.118253
NUB1	1.94723e-17	0.47092	0.631	0.37	4.81841e-13	Macro-C3	0.206758	0.281429	0.280881	0.324721	0.234781
SAMD9	3.40648e-17	0.63776	0.489	0.262	8.42933e-13	Macro-C3	0.148985	0.240714	0.148947	0.215805	0.247148
PML	3.60345e-17	0.522262	0.485	0.241	8.91673e-13	Macro-C3	0.108543	0.266429	0.16641	0.242655	0.106318
TRIM22	3.86756e-17	0.655597	0.664	0.415	9.57028e-13	Macro-C3	0.327031	0.202857	0.0779083	0.296859	0.368613
XRN1	4.43653e-17	0.52466	0.485	0.249	1.09782e-12	Macro-C3	0.207983	0.237143	0.197162	0.265451	0.177404
RNF114	4.70604e-17	0.555805	0.62	0.392	1.16451e-12	Macro-C3	0.254727	0.187857	0.314875	0.377913	0.209424
ZNFX1	7.87594e-17	0.512916	0.478	0.249	1.9489e-12	Macro-C3	0.0607493	0.226429	0.120827	0.238095	0.104161
APOL1	1.19707e-16	0.352275	0.361	0.144	2.96216e-12	Macro-C3	0.0514706	0.197857	0.330894	0.197062	0.0331704
IFI27	1.39763e-16	1.08523	0.646	0.41	3.45843e-12	Macro-C3	0.169993	0.880714	0.256067	0.635765	0.176253
ATF5	1.67637e-16	0.632064	0.62	0.358	4.14818e-12	Macro-C3	0.148109	0.105714	0.181176	0.136272	0.047934
PLEK	2.94107e-16	0.678078	0.807	0.646	7.27768e-12	Macro-C3	0.154937	0.00928571	0.0124872	0.00658561	0.0954846
NMI	4.50778e-16	0.552935	0.613	0.362	1.11545e-11	Macro-C3	0.146183	0.21	0.21822	0.218338	0.176925
GBP2	7.23771e-16	0.552741	0.635	0.384	1.79097e-11	Macro-C3	0.104167	0.17	0.314683	0.445289	0.337743
IL15RA	3.19986e-15	0.358738	0.35	0.138	7.91805e-11	Macro-C3	0.0582983	0.147857	0.0372689	0.125127	0.0434762
RABGAP1L	6.09114e-15	0.482817	0.493	0.269	1.50725e-10	Macro-C3	0.195553	0.142857	0.306112	0.118034	0.223516
SAT1	7.03938e-15	0.46167	0.996	0.953	1.74189e-10	Macro-C3	0.827206	0.806429	0.661852	0.685917	0.698591
LILRB4	7.17437e-15	0.538711	0.672	0.452	1.7753e-10	Macro-C3	0.0252101	0.00214286	0.00327427	0	0.00354712
GIMAP4	1.04428e-14	0.601823	0.741	0.507	2.58406e-10	Macro-C3	0.0143557	0.622143	0.0114599	0.00455927	0.415348
CD80	1.07499e-14	0.413047	0.35	0.149	2.66006e-10	Macro-C3	0.0236345	0.000714286	0.000642013	0.00101317	0.0144281
GIMAP5	1.26029e-14	0.621348	0.566	0.33	3.11859e-10	Macro-C3	0.00717787	0.37	0.00642013	0.00962513	0.266034
BAZ1A	1.49951e-14	0.43585	0.646	0.419	3.71054e-10	Macro-C3	0.238095	0.277143	0.366269	0.317629	0.258844
CMKLR1	1.5976e-14	0.476211	0.5	0.266	3.95326e-10	Macro-C3	0.00227591	0.0428571	0.000898819	0.00506586	0.00258844
P2RY6	1.66506e-14	0.417723	0.405	0.192	4.1202e-10	Macro-C3	0.0115546	0.0535714	0.00625963	0.00101317	0.000719011
RTCB	2.85042e-14	0.445299	0.464	0.326	7.05337e-10	Macro-C3	0.143032	0.236429	0.367296	0.312057	0.107468
NCF1	3.35532e-14	0.491971	0.701	0.456	8.30274e-10	Macro-C3	0.580357	0.0121429	0.0345724	0.00759878	0.127313
CASP1	3.65466e-14	0.589105	0.726	0.513	9.04345e-10	Macro-C3	0.192752	0.117857	0.165993	0.165653	0.310852
PARP9	3.7619e-14	0.460302	0.599	0.356	9.30881e-10	Macro-C3	0.157038	0.208571	0.161884	0.235562	0.167386
NAPA	3.91307e-14	0.486234	0.748	0.515	9.6829e-10	Macro-C3	0.242472	0.345714	0.409829	0.521783	0.255441
APOL2	4.43055e-14	0.353101	0.405	0.179	1.09634e-09	Macro-C3	0.0990896	0.102143	0.212827	0.139818	0.0801457
ATOX1	5.27093e-14	0.609751	0.814	0.654	1.30429e-09	Macro-C3	0.291492	0.645714	0.527671	0.697062	0.177404
PSMA4	5.42877e-14	0.512209	0.708	0.526	1.34335e-09	Macro-C3	0.265581	0.512857	0.581247	0.639818	0.292446
GMPR	5.67559e-14	0.372375	0.31	0.115	1.40442e-09	Macro-C3	0.0196078	0.0164286	0.0190036	0.0891591	0.00560828
IFI44	6.5177e-14	0.555806	0.562	0.335	1.6128e-09	Macro-C3	0.113796	0.239286	0.117842	0.241641	0.208273
LGALS3BP	7.24203e-14	0.601015	0.708	0.493	1.79204e-09	Macro-C3	0.0779062	0.07	0.49435	0.815096	0.0871441
GLRX	9.84493e-14	0.618884	0.781	0.603	2.43613e-09	Macro-C3	0.324405	0.292857	0.19148	0.489868	0.309989
MCOLN2	1.46275e-13	0.308369	0.259	0.091	3.61957e-09	Macro-C3	0.0716036	0	0.00272856	0.00151976	0.04942
DRAM1	1.64374e-13	0.517419	0.485	0.287	4.06744e-09	Macro-C3	0.0621499	0.15	0.0555663	0.188956	0.0155786
UBE2Z	1.93095e-13	0.49151	0.496	0.282	4.77814e-09	Macro-C3	0.129377	0.316429	0.257062	0.269504	0.111063
IL32	2.00641e-13	0.764567	0.372	0.179	4.96487e-09	Macro-C3	0.0556723	0.342143	0.0784861	0.410334	0.911753
MARCKS	2.37859e-13	0.563595	0.887	0.759	5.88581e-09	Macro-C3	0.410014	0.655	0.702298	0.751266	0.05522
BST2	2.99408e-13	0.504455	0.832	0.701	7.40884e-09	Macro-C3	0.558824	0.555	0.365241	0.781662	0.535711
SCIMP	3.61415e-13	0.477938	0.456	0.259	8.94321e-09	Macro-C3	0.168242	0.000714286	0.00109142	0.00101317	0.0025405
LAG3	5.99825e-13	0.633328	0.431	0.192	1.48427e-08	Macro-C3	0.0435924	0.0164286	0.0161787	0.0486322	0.336209
IFIT5	7.79436e-13	0.517449	0.328	0.13	1.92872e-08	Macro-C3	0.0603992	0.115	0.0602851	0.200608	0.077797
CD47	8.24138e-13	0.461565	0.668	0.466	2.03933e-08	Macro-C3	0.426821	0.237143	0.401419	0.418946	0.347809
C15orf48	1.02249e-12	0.351173	0.734	0.504	2.53014e-08	Macro-C3	0.0260854	0.015	0.112096	0.0167173	0.0343208
GIMAP7	2.31622e-12	0.568829	0.526	0.298	5.73147e-08	Macro-C3	0.0162815	0.651429	0.026162	0.00759878	0.501726
JAK2	3.83558e-12	0.45004	0.405	0.204	9.49114e-08	Macro-C3	0.0451681	0.0564286	0.03698	0.0871327	0.0314927
IL1RN	4.01967e-12	0.441599	0.434	0.231	9.94668e-08	Macro-C3	0.00682773	0.0128571	0.178127	0.00506586	0.0088678
CD48	5.23123e-12	0.446461	0.642	0.439	1.29447e-07	Macro-C3	0.455882	0.0142857	0.0177838	0.00455927	0.552104
SLAMF8	5.99106e-12	0.451138	0.566	0.358	1.48249e-07	Macro-C3	0.00367647	0	0.00192604	0.00607903	0.00719011
FCGR3A	6.6986e-12	0.533415	0.854	0.632	1.65757e-07	Macro-C3	0.0119048	0.01	0.0104327	0.00557244	0.0676829
GBP3	9.42817e-12	0.483804	0.369	0.195	2.333e-07	Macro-C3	0.0756303	0.167857	0.167919	0.242148	0.175247
DDX60L	1.03673e-11	0.476989	0.442	0.236	2.56539e-07	Macro-C3	0.0567227	0.135714	0.0704931	0.0921986	0.105215
IFI16	1.39214e-11	0.490859	0.803	0.632	3.44485e-07	Macro-C3	0.460084	0.642857	0.313238	0.557244	0.517256
ADAR	2.70615e-11	0.475787	0.679	0.475	6.69637e-07	Macro-C3	0.304797	0.45	0.374197	0.402736	0.287508
SIGLEC1	4.14476e-11	0.513864	0.555	0.343	1.02562e-06	Macro-C3	0.00297619	0.000714286	0.00147663	0.00303951	0.00201323
CCR1	5.29346e-11	0.609454	0.609	0.387	1.30987e-06	Macro-C3	0.0168067	0.00214286	0.00770416	0.0126646	0.0504745
PCNX	6.04141e-11	0.337909	0.412	0.203	1.49495e-06	Macro-C3	0.0754552	0.202143	0.0764317	0.150963	0.11509
NBN	6.66705e-11	0.308078	0.467	0.267	1.64976e-06	Macro-C3	0.16369	0.198571	0.326721	0.299899	0.119452
RAPGEF2	1.05836e-10	0.290068	0.325	0.157	2.61891e-06	Macro-C3	0.0458683	0.382143	0.0739278	0.251266	0.0212827
N4BP1	1.43764e-10	0.33979	0.5	0.297	3.55743e-06	Macro-C3	0.122899	0.232143	0.224769	0.180344	0.220209
PSTPIP2	1.71447e-10	0.376808	0.485	0.272	4.24245e-06	Macro-C3	0.00315126	0.01	0.0489214	0.0471125	0.0142843
DDX60	1.75295e-10	0.36423	0.339	0.163	4.33767e-06	Macro-C3	0.0595238	0.127857	0.0681818	0.143364	0.11068
KIAA0040	2.38233e-10	0.321713	0.252	0.106	5.89508e-06	Macro-C3	0.1875	0.146429	0.0581343	0.448835	0.101908
CASP4	2.859e-10	0.449526	0.682	0.471	7.07461e-06	Macro-C3	0.307598	0.327143	0.285856	0.300405	0.335442
GRINA	3.38767e-10	0.394298	0.741	0.542	8.38279e-06	Macro-C3	0.121674	0.191429	0.281715	0.318642	0.0675391
SLFN5	3.503e-10	0.396689	0.405	0.238	8.66817e-06	Macro-C3	0.0828081	0.482857	0.162237	0.279129	0.319528
CBR1	3.94574e-10	0.39046	0.573	0.382	9.76375e-06	Macro-C3	0.1875	0.146429	0.4132	0.531915	0.147158
NADK	4.29492e-10	0.403145	0.482	0.277	1.06278e-05	Macro-C3	0.0756303	0.117143	0.162494	0.111449	0.0395456
HLA-B	4.45382e-10	0.37109	0.978	0.946	1.1021e-05	Macro-C3	0.95098	0.935714	0.731638	0.964539	0.989311
SQRDL	6.28916e-10	0.391654	0.62	0.446	1.55625e-05	Macro-C3	0.128676	0.111429	0.171514	0.141844	0.165948
HLA-C	6.73026e-10	0.311067	0.96	0.915	1.6654e-05	Macro-C3	0.934874	0.875714	0.725186	0.938703	0.981881
RGL1	6.98869e-10	0.409291	0.456	0.276	1.72935e-05	Macro-C3	0.00385154	0.225714	0.0278634	0.12766	0.00263637
BLVRA	1.29206e-09	0.471894	0.653	0.458	3.19719e-05	Macro-C3	0.0565476	0.0978571	0.163103	0.255319	0.0766465
ARHGAP25	1.367e-09	0.328772	0.416	0.223	3.38263e-05	Macro-C3	0.153361	0.127143	0.0147663	0.0131712	0.121273
PSMA2.1	1.41952e-09	0.362426	0.704	0.503	3.51259e-05	Macro-C3	0.372024	0.487143	0.622143	0.670213	0.375419
LILRB1	1.64665e-09	0.314877	0.405	0.218	4.07463e-05	Macro-C3	0.0644258	0.0228571	0.00150873	0.000506586	0.00536861
SCARB2	1.68194e-09	0.460248	0.679	0.48	4.16196e-05	Macro-C3	0.115546	0.327143	0.336929	0.521277	0.0371489
CD86	1.7843e-09	0.459458	0.719	0.565	4.41524e-05	Macro-C3	0.131828	0.00214286	0.0108821	0.00202634	0.0198926
CLIC4	1.99149e-09	0.316927	0.416	0.249	4.92795e-05	Macro-C3	0.12605	0.590714	0.0923215	0.614488	0.00541655
ABCD1	2.23262e-09	0.339706	0.285	0.128	5.52461e-05	Macro-C3	0.0189076	0.0571429	0.0307524	0.0379939	0.0133257
C19orf66	2.2949e-09	0.467995	0.391	0.218	5.67872e-05	Macro-C3	0.220588	0.269286	0.199474	0.406282	0.262726
RNF19B	2.66228e-09	0.302592	0.383	0.202	6.58781e-05	Macro-C3	0.0306373	0.0614286	0.0840716	0.047619	0.0407439
LIMK2	2.92522e-09	0.258587	0.263	0.112	7.23847e-05	Macro-C3	0.0203081	0.134286	0.113347	0.0420466	0.0345604
MYL12A	3.99447e-09	0.413776	0.92	0.832	9.88432e-05	Macro-C3	0.697304	0.851429	0.791538	0.930091	0.889656
DTX3L	4.37965e-09	0.336405	0.467	0.27	0.000108374	Macro-C3	0.0831583	0.170714	0.158802	0.174265	0.0852267
BATF3	4.51426e-09	0.353837	0.255	0.111	0.000111705	Macro-C3	0.012605	0.0242857	0.012744	0.282168	0.0146199
CD68	4.94013e-09	0.394419	0.876	0.694	0.000122243	Macro-C3	0.0898109	0.0292857	0.135914	0.0602837	0.0209951
OPTN	5.63668e-09	0.309002	0.354	0.189	0.00013948	Macro-C3	0.164391	0.326429	0.285696	0.516211	0.280893
TMSB10	6.05715e-09	0.400023	0.974	0.941	0.000149884	Macro-C3	0.945903	0.980714	0.95278	0.978723	0.986483
PARP12	6.15189e-09	0.315996	0.438	0.25	0.000152229	Macro-C3	0.0752801	0.13	0.0963983	0.0820669	0.0797622
RAB8A	6.37294e-09	0.425244	0.668	0.469	0.000157698	Macro-C3	0.299545	0.235	0.292501	0.316616	0.229316
TAP2.1	6.58148e-09	0.313393	0.405	0.238	0.000162859	Macro-C3	0.148284	0.23	0.095339	0.202634	0.134407
LYSMD2	6.61363e-09	0.311078	0.54	0.335	0.000163654	Macro-C3	0.185574	0.297857	0.119447	0.220871	0.161634
CHMP5	8.09647e-09	0.455523	0.693	0.517	0.000200347	Macro-C3	0.326681	0.508571	0.566641	0.662614	0.313297
PARP10	8.10247e-09	0.315931	0.409	0.217	0.000200496	Macro-C3	0.0861345	0.110714	0.100122	0.14539	0.106318
LYN	9.31956e-09	0.411607	0.719	0.567	0.000230613	Macro-C3	0.27486	0.206429	0.0698832	0.0881459	0.0200364
HES4	9.50748e-09	0.365547	0.46	0.291	0.000235263	Macro-C3	0.101015	0.423571	0.487128	0.702128	0.104448
SYNGR2	9.6299e-09	0.450138	0.737	0.588	0.000238292	Macro-C3	0.453081	0.254286	0.447162	0.257852	0.201131
TRAFD1	9.63134e-09	0.254522	0.325	0.156	0.000238327	Macro-C3	0.0542717	0.0728571	0.118355	0.112969	0.0718531
SP100	1.38438e-08	0.401382	0.657	0.483	0.000342564	Macro-C3	0.521534	0.384286	0.306305	0.490375	0.528137
RRBP1	1.49542e-08	0.362992	0.602	0.436	0.000370042	Macro-C3	0.267507	0.516429	0.364054	0.624113	0.109913
LILRB2	1.75942e-08	0.449222	0.518	0.313	0.000435367	Macro-C3	0.00227591	0.000714286	0.00138033	0.00202634	0.00162976
RAB10	2.05689e-08	0.334013	0.697	0.53	0.000508976	Macro-C3	0.184874	0.435	0.527928	0.45694	0.170549
SPATS2L	2.33092e-08	0.425533	0.657	0.47	0.000576785	Macro-C3	0.109069	0.305714	0.40938	0.637285	0.178458
ZC3HAV1	2.51296e-08	0.256786	0.569	0.387	0.000621833	Macro-C3	0.33841	0.332857	0.245763	0.343465	0.419854
SLC31A2	2.70108e-08	0.428604	0.609	0.423	0.000668382	Macro-C3	0.0327381	0.0385714	0.0525809	0.10537	0.0226728
SP140	2.91325e-08	0.349717	0.263	0.13	0.000720884	Macro-C3	0.29937	0.00714286	0.0124872	0.0035461	0.222222
SOCS1	3.20062e-08	0.447812	0.558	0.364	0.000791994	Macro-C3	0.454307	0.0935714	0.156651	0.241135	0.571805
ICAM2	3.22963e-08	0.347859	0.296	0.144	0.000799172	Macro-C3	0.240721	0.56	0.0742167	0.107396	0.143467
SPPL2A	4.00995e-08	0.287714	0.547	0.361	0.000992263	Macro-C3	0.111169	0.241429	0.239246	0.300405	0.114371
ACP2	4.02447e-08	0.389544	0.482	0.304	0.000995856	Macro-C3	0.0435924	0.0921429	0.105419	0.163627	0.0257406
GNG5	5.0522e-08	0.432516	0.912	0.794	0.00125017	Macro-C3	0.54937	0.767857	0.773787	0.807497	0.560876
B2M	5.23051e-08	0.303314	1	0.995	0.00129429	Macro-C3	0.978291	0.98	0.903313	0.999493	0.99885
MAFB	6.05988e-08	0.497402	0.847	0.674	0.00149952	Macro-C3	0.0173319	0.0735714	0.220018	0.228977	0.0137091
PIK3AP1	6.52147e-08	0.324113	0.566	0.368	0.00161374	Macro-C3	0.107318	0.000714286	0.00362738	0.00861196	0.0345604
TYROBP	7.2947e-08	0.427287	0.949	0.896	0.00180507	Macro-C3	0.120448	0.02	0.0359848	0.0106383	0.124916
SMCO4	8.08387e-08	0.422316	0.551	0.395	0.00200035	Macro-C3	0.0586485	0.253571	0.102305	0.102837	0.0672035
FPR3	1.06403e-07	0.508536	0.664	0.495	0.00263295	Macro-C3	0.00420168	0.00142857	0.00240755	0.00151976	0.00316365
FCGR1A	1.06888e-07	0.49242	0.682	0.491	0.00264493	Macro-C3	0.00437675	0.00214286	0.00224705	0.00253293	0.00311571
TREX1	1.36072e-07	0.307204	0.332	0.19	0.00336711	Macro-C3	0.144433	0.168571	0.123459	0.167173	0.100949
CTSL	1.5735e-07	0.582427	0.796	0.628	0.00389362	Macro-C3	0.0285364	0.338571	0.32396	0.535461	0.0766465
FCER1G	1.71347e-07	0.336359	0.964	0.89	0.00423997	Macro-C3	0.0280112	0.0178571	0.0371084	0.0116515	0.0958681
TMEM123	1.80462e-07	0.420142	0.715	0.589	0.00446554	Macro-C3	0.351366	0.605714	0.502761	0.514184	0.269773
SNX6	2.20395e-07	0.37718	0.792	0.631	0.00545368	Macro-C3	0.273985	0.479286	0.549467	0.649949	0.389848
CISD2	2.22996e-07	0.361971	0.595	0.439	0.00551803	Macro-C3	0.251576	0.272143	0.371212	0.321682	0.178219
DRAP1	2.23121e-07	0.407128	0.748	0.624	0.00552112	Macro-C3	0.46236	0.496429	0.583879	0.72847	0.565286
SLC8A1	2.2345e-07	0.396775	0.642	0.446	0.00552928	Macro-C3	0.0017507	0.0785714	0.00516821	0.22999	0.00129422
HLA-E	2.58692e-07	0.25153	0.927	0.877	0.00640133	Macro-C3	0.918417	0.881429	0.623491	0.79078	0.953983
KYNU	2.74533e-07	0.314934	0.442	0.283	0.00679331	Macro-C3	0.0877101	0.0235714	0.156491	0.00506586	0.00445787
ATP6V1B2	2.79292e-07	0.356651	0.704	0.531	0.00691107	Macro-C3	0.0617997	0.135	0.104038	0.150963	0.0665325
GLIPR2	3.01073e-07	0.367754	0.5	0.326	0.00745006	Macro-C3	0.0621499	0.0178571	0.0269325	0.27001	0.172179
ATG3	3.23031e-07	0.291957	0.69	0.506	0.0079934	Macro-C3	0.211134	0.338571	0.351374	0.352584	0.160867
WSB1	3.23172e-07	0.443401	0.825	0.683	0.0079969	Macro-C3	0.416492	0.608571	0.506356	0.647416	0.373262
PSMA5	3.28706e-07	0.421839	0.58	0.44	0.00813383	Macro-C3	0.283964	0.359286	0.555117	0.549139	0.389081
SFT2D2	3.70286e-07	0.373229	0.427	0.293	0.00916274	Macro-C3	0.0968137	0.258571	0.216166	0.185917	0.0939507
TMEM140	4.00114e-07	0.260342	0.354	0.193	0.00990081	Macro-C3	0.16229	0.117143	0.0352465	0.137285	0.124533
SP140L	4.33786e-07	0.310824	0.369	0.217	0.010734	Macro-C3	0.205357	0.135	0.157935	0.136778	0.169015
PVRL2	4.6828e-07	0.288486	0.431	0.276	0.0115876	Macro-C3	0.0131303	0.560714	0.280913	0.512665	0.0109769
NECAP2	4.72107e-07	0.263538	0.599	0.413	0.0116823	Macro-C3	0.192227	0.335	0.302292	0.261905	0.217908
ENY2	5.06927e-07	0.309028	0.788	0.627	0.0125439	Macro-C3	0.432948	0.593571	0.658192	0.678318	0.377624
SUB1	5.08991e-07	0.327872	0.839	0.749	0.012595	Macro-C3	0.682248	0.71	0.775648	0.842452	0.765507
NAGK	5.12732e-07	0.370658	0.661	0.523	0.0126875	Macro-C3	0.236695	0.192857	0.326175	0.304965	0.114466
CNP	5.85057e-07	0.254577	0.296	0.161	0.0144772	Macro-C3	0.154762	0.182143	0.157197	0.243668	0.0817755
LGALS9	6.29867e-07	0.368243	0.715	0.547	0.015586	Macro-C3	0.127626	0.222857	0.19912	0.134245	0.150609
FAM46A	6.49777e-07	0.55874	0.566	0.391	0.0160787	Macro-C3	0.156688	0.0521429	0.251541	0.47771	0.0795226
MOB1A	7.29876e-07	0.290492	0.792	0.648	0.0180608	Macro-C3	0.397584	0.430714	0.457402	0.466059	0.298198
DSE	7.83755e-07	0.386982	0.613	0.457	0.019394	Macro-C3	0.0229342	0.0335714	0.0538649	0.214286	0.021043
ARHGEF10L	8.4427e-07	0.26788	0.259	0.144	0.0208915	Macro-C3	0.00472689	0.0107143	0.125032	0.0511651	0.0019653
C1QC	8.66164e-07	0.639353	0.799	0.661	0.0214332	Macro-C3	0.025035	0.0171429	0.0312018	0.0101317	0.0183108
UNC93B1	8.82668e-07	0.357612	0.624	0.463	0.0218416	Macro-C3	0.177871	0.0614286	0.31112	0.0962513	0.0380596
PSMB8	9.54289e-07	0.340067	0.679	0.525	0.0236139	Macro-C3	0.520483	0.489286	0.387359	0.601317	0.588151
SPTLC2	1.0941e-06	0.252625	0.383	0.239	0.0270736	Macro-C3	0.0603992	0.29	0.175783	0.10689	0.0558911
FBXO6	1.11765e-06	0.279996	0.336	0.19	0.0276563	Macro-C3	0.10084	0.0242857	0.129013	0.0678825	0.0891094
C2	1.22329e-06	0.4694	0.606	0.418	0.0302703	Macro-C3	0.0138305	0.01	0.0356638	0.225431	0.00512894
ERP44	1.38487e-06	0.337274	0.635	0.484	0.0342686	Macro-C3	0.238095	0.328571	0.40511	0.461499	0.198351
PRDX1	1.52065e-06	0.373273	0.858	0.796	0.0376285	Macro-C3	0.695028	0.802143	0.832723	0.887538	0.628799
PPM1K	1.69587e-06	0.370214	0.318	0.185	0.0419643	Macro-C3	0.393732	0.174286	0.0737352	0.302938	0.254098
TCN2	1.70778e-06	0.319928	0.515	0.336	0.0422589	Macro-C3	0.0738796	0.202857	0.0913585	0.0972644	0.00517688
RBCK1	1.76937e-06	0.283458	0.449	0.306	0.0437831	Macro-C3	0.234244	0.255	0.4566	0.3769	0.277107
